# Supplementary material for: Biological Recognition-Based Electrochemical Aptasensor for Point-of-Care Detection of cTnI
Source: Biosensors (Basel). 2023 Jul 19;13(7):746. doi: 10.3390/bios13070746 (PMC10377036; doi:10.3390/bios13070746)
Supplement: Supplementary file 1 [file biosensors-13-00746-s001.zip]

Archive with 1 entries (1 files):
- biosensors-2490996-supplementary.pdf
